# Supplementary material for: Morphological and Behavioral Abnormalities Induced by Hydrogen Peroxide in Drosophila melanogaster
Source: Biology (Basel). 2025 Aug 25;14(9):1122. doi: 10.3390/biology14091122 (PMC12467041; doi:10.3390/biology14091122)
Supplement: Supplementary file 1 [file biology-14-01122-s001.zip]

Archive with 1 entries (1 files):
- biology-3783591-supplementary.pdf
